# Supplementary material for: The Effect of Immunosuppressive Adjuvant Kynurenine on Type 1 Diabetes Vaccine
Source: Front Immunol. 2021 Jul 7;12:681328. doi: 10.3389/fimmu.2021.681328 (PMC8293994; doi:10.3389/fimmu.2021.681328)
Supplement: Supplementary Table 3 — Differentially expressed mRNA result. [file Table_3.xlsx]

## Sheet: default
Ensembl_Gene_ID
